# Supplementary material for: Interference of Polydatin/Resveratrol in the ACE2:Spike Recognition during COVID-19 Infection. A Focus on Their Potential Mechanism of Action through Computational and Biochemical Assays
Source: Biomolecules. 2021 Jul 16;11(7):1048. doi: 10.3390/biom11071048 (PMC8301781; doi:10.3390/biom11071048)
Supplement: Supplementary file 1 [file biomolecules-11-01048-s001.zip]

Archive with 1 entries (1 files):
- biomolecules-1278284-supplementary.pdf
